# Supplementary material for: Radiogenomics in Lymphoma and Multiple Myeloma: A Systematic Review of Current Evidence and Future Directions
Source: J Clin Med. 2026 May 23;15(11):4048. doi: 10.3390/jcm15114048 (PMC13258034; doi:10.3390/jcm15114048)
Supplement: Supplementary file 1 [file jcm-15-04048-s001.zip]

Archive with 1 entries (1 files):
- jcm-4274853-supplementary.pdf
